# Supplementary material for: Seroprevalence of Diphtheria and Tetanus Immunoglobulin G among the General Health Population in Guangzhou, China
Source: Vaccines (Basel). 2024 Apr 4;12(4):381. doi: 10.3390/vaccines12040381 (PMC11053562; doi:10.3390/vaccines12040381)
Supplement: Supplementary file 1 [file vaccines-12-00381-s001.zip]

Archive with 1 entries (1 files):
- vaccines-2925645-supplementary.pdf
